# Supplementary material for: Evidence for a finite-momentum Cooper pair in tricolor d-wave superconducting superlattices
Source: Nat Commun. 2024 May 8;15:3861. doi: 10.1038/s41467-024-47875-4 (PMC11078924; doi:10.1038/s41467-024-47875-4)
Supplement: Supplementary file 3 — Source Data [file 41467_2024_47875_MOESM3_ESM.xlsx]

## Sheet: Fig2c
	T (K)	R (0 T)	R (3 T)	R (6 T)	R (8 T)
	0.06	-0.0946574	0.00478438	1.66837	16.67
	0.08	-0.00212298	-0.0137122	1.88463	17.2184
	0.1	0.0296906	0.0298051	2.21945	18.1959
	0.12	0.0132543	0.0449823	2.66886	19.5201
	0.14	0.0174206	0.0417774	3.15728	20.8695
	0.16	0.0350244	0.0346352	3.60948	22.1657
	0.18	0.004441	0.0187255	4.13118	23.4057
	0.2	-0.00881332	0.0273327	4.80734	24.5658
	0.22	0.00945429	0.0622427	5.59918	25.7191
	0.24	0.0127736	0.103448	6.47885	26.8337
	0.26	0.00670728	0.195358	7.42247	27.8691
	0.28	-0.00089116	0.286857	8.43151	28.8835
	0.3	0.00176823	0.369038	9.53423	29.8548
	0.32	0.0302629	0.527426	10.7775	30.6825
	0.34	0.0595414	0.6952	12.1376	31.3784
	0.36	0.0552607	0.899257	13.5297	32.0605
	0.38	0.0198243	1.16885	14.9988	32.6801
	0.4	0.00961453	1.48858	16.6097	33.1775
	0.42	0.0452341	1.93067	18.3078	33.6369
	0.44	0.080579	2.48751	19.9384	34.0484
	0.46	0.190459	3.11147	21.4826	34.3892
	0.48	0.393532	3.82537	23.018	34.6978
	0.5	0.579871	4.68223	24.5179	34.9593
	0.52	0.768522	5.66745	25.95	35.1831
	0.54	1.06568	6.76385	27.2656	35.3729
	0.56	1.51747	8.02164	28.4654	35.4736
	0.58	2.05982	9.43669	29.5858	35.5711
	0.6	2.64368	10.9673	30.6081	35.7086
	0.62	3.34835	12.5925	31.4719	35.7805
	0.64	4.24917	14.2688	32.1985	35.8466
	0.66	5.27863	15.9891	32.8768	35.9137
	0.68	6.4408	17.7743	33.5082	35.9451
	0.7	7.77619	19.5984	34.0452	35.9879
	0.72	9.22542	21.3954	34.4738	36.0298
	0.74	10.8134	23.1025	34.8333	36.0875
	0.76	12.4932	24.6948	35.1271	36.1584
	0.78	14.2209	26.2049	35.368	36.2139
	0.8	16.0504	27.5931	35.5976	36.2413
	0.82	17.9143	28.8105	35.7763	36.247
	0.84	19.7232	29.9305	35.9065	36.2721
	0.86	21.4795	30.9441	36.0421	36.325
	0.88	23.1841	31.8474	36.1537	36.3574
	0.9	24.7658	32.6625	36.2428	36.3696
	0.92	26.2053	33.3123	36.3321	36.4136
	0.94	27.577	33.847	36.3899	36.4661
	0.96	28.8385	34.3736	36.4449	36.459
	0.98	29.9344	34.8379	36.5152	36.4445
	1	30.8941	35.1773	36.5759	36.5005
	1.02	31.7321	35.4528	36.6484	36.5822
	1.04	32.5171	35.7028	36.7018	36.6204
	1.06	33.2285	35.9207	36.7063	36.6339
	1.08	33.7655	36.1391	36.6883	36.6526
	1.1	34.2095	36.3211	36.6828	36.6546
	1.12	34.6441	36.4384	36.7349	36.6611
	1.14	35.0313	36.5113	36.7883	36.7058
	1.16	35.3736	36.5901	36.8024	36.744
	1.18	35.6695	36.6889	36.8225	36.7251
	1.2	35.9101	36.7363	36.851	36.7096
	1.22	36.0718	36.7744	36.8999	36.7504
	1.24	36.1739	36.846	36.9518	36.8222
	1.26	36.2885	36.9324	36.9943	36.9011
	1.28	36.3935	37.0231	37.0325	36.9481
	1.3	36.4788	37.0424	37.0463	36.9476
	1.32	36.5679	37.0239	37.0773	36.9587
	1.34	36.6838	37.0941	37.1034	37.0046
	1.36	36.7902	37.1796	37.1041	36.9984
	1.38	36.8452	37.2086	37.1355	36.9654
	1.4	36.9287	37.2302	37.1758	36.9873
	1.42	37.0503	37.2521	37.2249	37.0074
	1.44	37.1267	37.2712	37.2537	37.0167
	1.46	37.1333	37.2751	37.2477	37.0543
	1.48	37.169	37.2595	37.3336	37.136
	1.5	37.2942
	1.52	37.4123
	1.54	37.5049
	1.56	37.615
	1.58	37.7159
	1.6	37.8043
	1.62	37.8943
	1.64	37.9907
	1.66	38.1023
	1.68	38.2076
	1.7	38.2921
	1.72	38.3741
	1.74	38.4623
	1.76	38.5461
	1.78	38.6255
	1.8	38.7138
	1.82	38.8073
	1.84	38.8989
	1.86	38.9862
	1.88	39.0443
	1.9	39.1073
	1.92	39.214
	1.94	39.3035
	1.96	39.3606
	1.98	39.4135
	2	39.4418
	2.02	39.4556
	2.04	39.5054
	2.06	39.5837
	2.08	39.662
	2.1	39.7404
	2.12	39.8187
	2.14	39.897
	2.16	39.9754
	2.18	40.0537
	2.2	40.132
	2.22	40.2104
	2.24	40.2887
	2.26	40.3652
	2.28	40.425
	2.3	40.4667
	2.32	40.5198
	2.34	40.5823
	2.36	40.6304
	2.38	40.6703
	2.4	40.7171
	2.42	40.7678
	2.44	40.8136
	2.46	40.8576
	2.48	40.9096
	2.5	40.9621
	2.52	40.9846
	2.54	41.0099
	2.56	41.0794
	2.58	41.1631
	2.6	41.2415
	2.62	41.3173
	2.64	41.387
	2.66	41.4454
	2.68	41.4934
	2.7	41.5297
	2.72	41.5713
	2.74	41.6172
	2.76	41.6465
	2.78	41.6776
	2.8	41.716
	2.82	41.7338
	2.84	41.7376
	2.86	41.7643
	2.88	41.7973
	2.9	41.8228
	2.92	41.8532
	2.94	41.8847
	2.96	41.9209
	2.98	41.9413
	3	41.9731
	3.02	42.0335
	3.04	42.0525
	3.06	42.0308
	3.08	42.0341
	3.1	42.0631
	3.12	42.0768
	3.14	42.1109
	3.16	42.1824
	3.18	42.1947
	3.2	42.1449
	3.22	42.1295
	3.24	42.1538
	3.26	42.1888
	3.28	42.2284
	3.3	42.2547
	3.32	42.2637
	3.34	42.2784
	3.36	42.306
	3.38	42.3304
	3.4	42.3458
	3.42	42.3539
	3.44	42.3722
	3.46	42.3949
	3.48	42.4165
	3.5	42.4619

## Sheet: Fig3
		Node							Antinode
	H (T)	T = 250 mK	350	400	700	900	1000		250	300	400	700	900	1000
	0	0	0	0	0	0	0		0	0	0	0	0	0
	0.25	4.4713e-05	5.8546e-05	2.50575e-05	8.14371e-05	9.03984e-06	-3.51488e-05			8.43909e-05	2.7942e-05		2.84173e-05	8.20017e-06
	0.5	3.25653e-05	4.3979e-05	4.35624e-05	4.32035e-05	2.88525e-05	-2.11084e-05			0.000131532	3.99107e-05		3.12185e-05	-1.04028e-05
	0.75	4.39342e-05	2.66702e-05	4.04824e-05	2.36857e-05	1.2127e-05	9.0568e-07			0.000119304	6.0738e-05	5.53134e-05	1.45408e-05	-4.53254e-05
	1	0.000128748	0.000114938	5.04015e-05	3.95745e-05	-1.25139e-05	-2.26851e-06		3.77308e-05	8.22145e-05	7.33757e-05	7.60526e-05	1.10156e-05	-4.78532e-05
	1.25	5.99442e-05	4.74387e-05	8.39898e-05	-1.01243e-05	-1.02718e-05	-1.13266e-05		6.01125e-05	7.23807e-05	8.0138e-05	6.71275e-05	1.41128e-06	-2.98115e-05
	1.5	6.29763e-05	8.03039e-06	0.000107696	-1.85375e-05	1.19091e-05	-1.21804e-05		5.93844e-05	6.5541e-05	9.40155e-05	5.83172e-05	-1.69399e-06	-1.93541e-05
	1.75	6.44061e-05	4.36694e-05	0.000111516	-1.79918e-05	4.13633e-05	-8.29209e-06		3.18586e-05	5.70436e-05	0.000107819	5.99517e-05	3.6977e-05	-4.67077e-06
	2	9.89917e-05	0.0001345	0.000112688	2.2508e-05	6.36632e-05	-2.38422e-06		2.49759e-05	8.19218e-05	0.000135134	4.55057e-05	5.82593e-05	-2.90504e-06
	2.25	0.000137209	0.000152106	0.000111762	3.38738e-05	7.47865e-05	6.27889e-06		5.21908e-05	0.000106923	0.000153474	3.04102e-05	4.30277e-05	-8.29454e-07
	2.5	0.00018363	0.000151716	0.000111894	0.000114191	7.59299e-05	1.50195e-05		7.453e-05	0.000114717	0.000154351	3.19619e-05	3.33713e-05	2.3977e-05
	2.75	0.000185571	0.000150325	0.000116996	0.00010685	7.04879e-05	1.96708e-05		6.35889e-05	0.000112239	0.00014471	4.24245e-05	2.42205e-05	3.32526e-05
	3	0.000140363	0.000150159	0.000119683	0.000143379	7.18021e-05	1.46247e-05		4.98924e-05	0.000105688	0.000129916	5.46799e-05	1.34934e-05	1.97003e-05
	3.25	0.000180369	0.000149967	0.000144266	0.000164174	8.27474e-05	7.58055e-06		9.81765e-05	0.000134628	0.000143747	8.00146e-05	2.59795e-05	1.77094e-05
	3.5	0.000212129	0.00020145	0.000188397	0.000173666	8.71792e-05	4.2932e-07		0.000168308	0.00018147	0.00017569	0.000121627	5.43356e-05	2.6467e-05
	3.75	0.000195497	0.000205452	0.000229469	0.000167069	8.63733e-05	-8.20445e-06		0.000192012	0.000190552	0.000200003	0.000147453	7.09516e-05	2.20536e-05
	4	0.00023218	0.000244848	0.000258875	0.000179261	7.6581e-05	-1.32074e-05		0.000182102	0.000165573	0.0001931	0.000140302	6.80234e-05	1.26903e-05
	4.25	0.000262153	0.000268355	0.000261664	0.000167455	5.3294e-05	-1.5685e-05		0.000156758	0.000123875	0.000163392	0.000125556	5.75594e-05	1.01061e-05
	4.5	0.000265236	0.000248985	0.000264641	0.000149584	3.49958e-05	-1.37643e-05		0.00012401	7.5134e-05	0.000143368	0.000112441	4.76809e-05	2.60046e-06
	4.75	0.000327759	0.000290624	0.000295349	0.000136498	2.70827e-05	-1.2865e-05		8.59233e-05	3.42834e-05	0.000135015	9.39544e-05	3.96371e-05	-8.5769e-06
	5	0.000349635	0.000327357	0.000328422	0.000125955	1.93635e-05	-1.84809e-05		4.82277e-05	4.31609e-06	0.000138447	8.28984e-05	3.48263e-05	-1.387e-05
	5.25	0.000372724	0.000382861	0.000342208	0.000115576	1.35194e-05	-2.68344e-05		1.93948e-05	-1.71611e-05	0.000150961	7.85911e-05	2.68407e-05	-1.51266e-05
	5.5	0.000410768	0.000394438	0.000339532	0.000109126	1.43174e-05	-3.35188e-05		1.52282e-06	-1.50086e-05	0.000163556	7.51246e-05	1.84383e-05	-1.7229e-05
	5.75	0.000391783	0.000392226	0.00032973	8.93943e-05	1.52534e-05	-3.74287e-05		1.81891e-05	2.36775e-05	0.000169519	7.44795e-05	1.24877e-05	-1.69663e-05
	6	0.000414023	0.000375804	0.00030746	6.4853e-05	1.05304e-05	-3.93668e-05		6.62206e-05	7.67103e-05	0.000180289	7.27134e-05	8.291e-06	-1.21975e-05
	6.25	0.000378946	0.000319987	0.00026534	4.71515e-05	3.97373e-06	-3.74031e-05		0.000119095	0.000119048	0.000187577	6.30711e-05	4.89094e-06	-7.30518e-06
	6.5	0.000329572	0.000297173	0.000218167	2.47359e-05	1.42113e-06	-3.32993e-05		0.000163866	0.000130982	0.000167795	4.49247e-05	-5.35039e-07	-2.59351e-06
	6.75	0.000297157	0.000241474	0.00018032	1.37404e-05	2.17038e-07	-3.15829e-05		0.000164808	0.000112577	0.000123509	3.43384e-05	-2.77836e-06	2.43684e-06
	7	0.000231998	0.000197128	0.000159772	5.42912e-06	-1.56557e-06	-2.96846e-05		0.000119716	8.26134e-05	7.50772e-05	3.11442e-05	-2.8065e-06	5.75645e-06
	7.25	0.000207833	0.000148097	0.000138912	-7.09201e-06	-2.87259e-06	-2.54189e-05		8.40624e-05	5.43614e-05	4.54476e-05	2.25706e-05	-7.09888e-06	6.89044e-06
	7.5	0.000188019	0.000132876	0.00010491	-8.17722e-06	-2.63239e-06	-2.00512e-05		8.04138e-05	4.454e-05	3.47644e-05	1.38893e-05	-1.16711e-05	6.34082e-06
	7.75	0.000163408	9.09007e-05	7.39007e-05	-9.03258e-06	-1.19211e-06	-1.66153e-05		8.32815e-05	5.00169e-05	1.95068e-05	1.20982e-05	-1.28748e-05	7.82004e-06
	8	9.08271e-05	4.31329e-05	4.54927e-05	-1.04529e-05	-1.03572e-06	-1.4891e-05		7.26593e-05	4.48631e-05	-4.88808e-06	1.55051e-05	-1.49811e-05	1.36595e-05
	8.25	7.27587e-05	2.73818e-05	2.5182e-05	-9.65499e-06	-9.77481e-07	-1.19833e-05		5.43872e-05	2.88643e-05	-1.91761e-05	1.76254e-05	-1.56064e-05	1.72251e-05
	8.5	4.2233e-05	1.33095e-06	1.84098e-05	-9.34218e-06	6.22146e-08	-9.01262e-06		4.18712e-05	2.04718e-05	-3.25694e-05	1.27522e-05	-1.39848e-05	1.59017e-05
	8.75	2.67438e-05	-8.90506e-06	1.14247e-05	-3.15023e-06	1.43228e-06	-7.40718e-06		3.55981e-05	2.01257e-05	-5.22386e-05	2.44975e-06	-1.71197e-05	1.26117e-05
	9	1.20808e-05	-9.67746e-06	4.82747e-06	-1.90865e-06	1.19051e-06	-8.30326e-06		2.92297e-05	1.98436e-05	-6.08799e-05	-4.44492e-06	-2.31598e-05	9.8297e-06
	9.25	-4.17154e-06	-1.9211e-05	1.69001e-06	5.07802e-06	2.72894e-07	-1.05566e-05		2.10135e-05	1.52814e-05	-5.97095e-05	-4.11127e-06	-2.28173e-05	8.43298e-06
	9.5	-1.96609e-06	-2.12537e-05	-4.84354e-07	2.91404e-06	1.64137e-06	-8.93204e-06		1.25639e-05	1.23458e-05	-6.12178e-05	-1.98743e-06	-2.44977e-05	7.26779e-06
	9.75	-8.57935e-06	-2.45029e-05	-2.39377e-07	8.07187e-06	1.35093e-06	-4.10934e-06		6.67974e-06	1.38754e-05	-6.57291e-05	-1.95984e-06	-3.35053e-05	7.27718e-06
	10	-8.44529e-06	-2.22879e-05	-3.51891e-07	1.89589e-06	-1.12429e-06	-3.77341e-06		3.57492e-06	1.39158e-05	-6.71012e-05	-3.36831e-06	-3.58959e-05	8.53684e-06

## Sheet: Fig4
	Bicolor
	Nodal						Antinodal
H (T)	T=200 mK	300	400	700	1000		200	300	400	700	1000
0	0	0	0	0	0		0	0	0	0	0
0.25	-5.24881e-07	-9.15213e-07	-1.31185e-05	6.93065e-07	-4.46459e-05		-2.84895e-06	3.28874e-06	-3.2474e-06	-3.3294e-06	5.49574e-05
0.5	9.80387e-07	-4.20185e-06	-2.38334e-06	-1.33449e-05	-3.19443e-05		4.06871e-06	-7.36797e-07	-2.99512e-06	8.37706e-06	-2.60179e-05
0.75	1.99721e-07	-3.04136e-06	-4.27613e-06	8.07083e-06	2.87603e-05		2.12082e-06	1.08064e-06	-4.46464e-06	9.1594e-07	-5.99903e-05
1	-2.73373e-06	-3.57536e-06	-7.69382e-06	7.70155e-07	2.52994e-05		-4.03331e-06	-6.38557e-07	6.70341e-07	-3.24038e-06	-1.51732e-05
1.25	-6.67839e-07	-1.85002e-07	-7.12408e-06	-1.6642e-05	-2.03849e-05		3.56835e-06	5.21236e-06	-1.33779e-06	4.20044e-06	-2.16231e-05
1.5	2.89631e-06	-2.59988e-06	-7.98184e-06	-1.22888e-05	3.03523e-05		8.52283e-06	2.27685e-06	-5.30838e-06	-5.74985e-06	-8.19149e-06
1.75	-3.20955e-06	-1.09811e-06	1.49405e-06	-1.53098e-05	3.91085e-05		-7.05014e-07	5.87109e-06	6.07852e-06	1.56616e-05	6.4652e-05
2	1.42678e-06	-2.31957e-07	2.54451e-06	-1.75593e-05	4.1185e-05		-1.0084e-07	2.70159e-06	1.04018e-06	-1.07478e-05	4.16386e-05
2.25	-2.15558e-06	3.3448e-06	1.48382e-05	-2.24129e-05	4.87991e-05		5.71448e-06	-2.60046e-07	3.67485e-06	-3.75475e-06	8.95037e-08
2.5	7.39317e-07	1.55993e-06	6.66508e-06	-7.36585e-06	4.63764e-05		1.25111e-07	7.28528e-06	1.21094e-05	3.37563e-06	-1.55812e-07
2.75	-6.69941e-07	1.20813e-06	2.9895e-06	5.8767e-06	3.94546e-05		-7.91696e-07	8.43705e-07	1.17191e-05	1.47745e-05	-3.54954e-05
3	-3.27683e-06	1.83043e-06	3.73303e-06	7.41911e-06	1.32207e-05		5.63433e-07	4.79681e-06	-2.91829e-07	9.55019e-06	-1.06575e-05
3.25	5.99163e-06	2.49826e-06	-8.17107e-07	1.42377e-05	1.2667e-05		4.44968e-07	1.01837e-05	9.89986e-06	1.37408e-05	7.39138e-07
3.5	1.79258e-06	8.89915e-06	2.68328e-06	5.86619e-06	-1.8689e-06		1.46204e-06	5.34412e-06	3.89e-06	2.312e-05	-4.47916e-08
3.75	2.10443e-06	4.90596e-09	4.11846e-06	-2.63281e-06	1.26324e-05		2.64958e-06	9.04212e-06	5.03998e-06	2.66084e-05	3.53844e-05
4	7.99305e-06	3.44501e-06	5.76668e-06	-5.56417e-06	1.30131e-05		6.10446e-06	2.45888e-06	-3.87388e-06	3.20983e-05	1.58527e-05
4.25	4.3378e-06	-1.85776e-06	1.02944e-05	1.06797e-06	1.73738e-05		5.51875e-07	2.25662e-06	2.96218e-06	3.07388e-05	1.10567e-05
4.5	7.81505e-06	2.51998e-06	1.24878e-05	9.40791e-06	4.22233e-05		4.3851e-06	3.2621e-06	5.67487e-06	2.69434e-05	-8.33401e-06
4.75	-2.03226e-07	7.86691e-06	4.27543e-06	9.86834e-06	3.27058e-05		9.39055e-07	5.62023e-06	7.43451e-06	6.92644e-06	2.06503e-05
5	2.02454e-06	8.15002e-07	6.29297e-07	1.76588e-05	1.18364e-05		-1.53427e-06	-1.49093e-06	-1.21644e-06	5.36304e-06	1.02828e-05
5.25	3.35111e-06	1.0061e-05	1.05011e-05	2.54465e-05	-1.14557e-05		4.10199e-06	-1.87233e-06	5.46744e-06	-9.24608e-07	3.30444e-05
5.5	-3.03366e-06	4.23549e-06	3.05188e-06	2.89412e-05	6.7142e-06		7.65633e-06	3.78139e-06	7.2194e-06	2.6987e-06	1.87098e-06
5.75	-2.45412e-06	5.01545e-06	1.28536e-05	2.50336e-05	3.84163e-06		9.25235e-06	9.48919e-06	9.80316e-06	8.60206e-06	-5.41238e-06
6	2.08691e-06	8.00636e-06	2.14297e-05	2.48566e-05	-1.48128e-05		7.4496e-06	1.88109e-05	8.82206e-06	1.42615e-05	7.03977e-06
6.25	4.47445e-06	2.77269e-05	2.79035e-05	2.38348e-05	4.04928e-06		1.47727e-05	2.21431e-05	1.88095e-05	1.49903e-05	2.37045e-05
6.5	9.41912e-06	3.56569e-05	2.62203e-05	1.20561e-05	-2.09386e-06		1.77485e-05	1.50106e-05	2.04549e-05	1.19342e-05	2.78077e-05
6.75	1.41213e-05	3.42847e-05	3.35994e-05	1.59944e-05	-6.12584e-07		1.07236e-05	1.36749e-05	2.84193e-05	8.78979e-06	1.06524e-05
7	2.37689e-05	2.68222e-05	4.01355e-05	7.53261e-06	-6.81802e-06		1.13967e-05	1.54072e-05	1.72489e-05	8.14811e-07	7.39772e-06
7.25	2.23477e-05	2.80689e-05	4.10725e-05	6.32244e-06	-1.0625e-05		2.10397e-05	1.98495e-05	2.14662e-05	-2.65247e-06	-2.49109e-05
7.5	2.2373e-05	2.53904e-05	4.46682e-05	6.74074e-06	-1.92427e-05		2.61817e-05	1.65608e-05	3.2715e-05	-3.88931e-06	1.26212e-05
7.75	2.93716e-05	2.73914e-05	5.55981e-05	3.3434e-06	-7.75247e-06		2.07826e-05	1.73568e-05	2.13499e-05	7.05014e-07	-9.01347e-06
8	3.7853e-05	3.98069e-05	3.74958e-05	4.67697e-06	-1.15595e-05		2.25965e-05	2.65433e-05	2.52952e-05	1.9908e-07	-1.08944e-05
8.25	3.928e-05	3.90122e-05	3.90137e-05	-5.77435e-07	-8.37544e-06		1.48501e-05	2.8853e-05	1.20743e-05	-4.59287e-06	1.0833e-05
8.5	3.49443e-05	2.96633e-05	3.73352e-05	-9.06032e-06	-9.3445e-06		-1.47937e-06	2.05937e-05	1.13267e-05	-5.27402e-06	2.55638e-05
8.75	2.29623e-05	1.87781e-05	1.43519e-05	-8.37216e-06	-2.14577e-05		-4.46184e-06	2.04136e-05	-3.95166e-06	-1.11283e-05	-1.49711e-05
9	1.67421e-05	9.93278e-06	1.14815e-05	-8.44505e-06	-1.82391e-05		-1.28876e-05	2.564e-05	-7.56558e-06	-1.23364e-05	3.90816e-05
9.25	-3.89493e-06	5.52068e-06	9.78841e-06	-5.89633e-06	-1.00367e-05		-2.07433e-05	2.53737e-05	-3.86477e-06	-1.58214e-05	3.51855e-05
9.5	-9.773e-06	5.16539e-06	1.21025e-06	-1.08165e-05	-1.92774e-05		-2.10923e-05	1.0164e-05	-1.04002e-05	-1.68424e-05	5.29471e-06
9.75	-4.0547e-06	1.68185e-08	-5.43803e-07	-7.23411e-06	-4.8453e-06		-2.18312e-05	1.31508e-05	-4.01684e-06	-2.04192e-05	-8.05727e-06
10	-4.46816e-06	-6.73417e-07	-1.25438e-06	-1.10001e-05	-3.19443e-06		-1.37944e-05	1.33449e-05	-1.01683e-05	-2.14395e-05	1.60002e-05

## Sheet: Fig5
		H=0T	0.25	0.5	0.75	1	1.25	1.5	1.75	2	2.25	2.5	2.75	3	3.25	3.5	3.75	4	4.25	4.5	4.75	5	5.25	5.5	5.75	6	6.25	6.5	6.75	7	7.25	7.5	7.75	8	8.25	8.5	8.75	9	9.25	9.5	9.75	10
	T=0.2 K	-3.1e-05	-2.38e-05	-1.67e-05	-9.5e-06	-2.33e-06	4.83e-06	1.65e-05	2.82e-05	7.11e-05	9.03e-05	0.00011	0.000129	9.17e-05	5.45e-05	3.74e-05	-3.74e-07	-2.97e-07	5.81e-05	0.000117	0.000175	0.000211	0.000246	0.000291	0.000336	0.000281	0.000226	0.000172	0.000117	0.000105	9.34e-05	8.6e-05	7.87e-05	7.14e-05	6.41e-05	5.14e-05	3.88e-05	3.63e-05	3.38e-05	3.75e-05	4.12e-05	3.94e-05
	0.21	1.25244e-09	1.50735e-05	3.01456e-05	4.3799e-05	4.71719e-05	3.89341e-05	3.5619e-05	5.09959e-05	7.60627e-05	0.00010104	0.000116012	0.000109877	9.34194e-05	7.30163e-05	5.76126e-05	4.65712e-05	5.20514e-05	8.46545e-05	0.000133463	0.000177282	0.000216552	0.000260354	0.000304414	0.000323295	0.00030974	0.000268587	0.000214803	0.000164511	0.000135511	0.00012653	0.000122984	0.00011039	9.10521e-05	7.29631e-05	5.75557e-05	4.46356e-05	3.58157e-05	3.35278e-05	3.38311e-05	3.39552e-05	3.22962e-05
	0.22	-6.19083e-10	1.5229e-05	3.04586e-05	4.26011e-05	4.84461e-05	4.8017e-05	4.725e-05	6.03307e-05	8.18492e-05	0.000104428	0.000118589	0.000116667	0.000106519	9.34288e-05	8.39324e-05	8.23576e-05	9.30541e-05	0.000121106	0.000159153	0.000197457	0.000235839	0.000274673	0.000309405	0.000327222	0.00031955	0.000289013	0.000246315	0.000204479	0.000175307	0.000158932	0.000146115	0.000128212	0.000105097	8.18137e-05	6.20002e-05	4.65464e-05	3.58106e-05	3.044e-05	2.8246e-05	2.69723e-05	2.52226e-05
	0.23	-2.51094e-09	1.53844e-05	3.07715e-05	4.39598e-05	5.20941e-05	5.43988e-05	5.55483e-05	6.7419e-05	8.76102e-05	0.000110058	0.000125173	0.0001261	0.000119801	0.000112607	0.00011019	0.000114755	0.00012835	0.000154036	0.000186466	0.000219293	0.00025327	0.00028832	0.000319896	0.000337666	0.000334687	0.000312098	0.000277125	0.000239968	0.000210752	0.000190366	0.000171609	0.000147498	0.000118549	9.0112e-05	6.61456e-05	4.75875e-05	3.44264e-05	2.68146e-05	2.28083e-05	2.03789e-05	1.81871e-05
	0.24	-4.53998e-09	1.55398e-05	3.10842e-05	4.61935e-05	5.72685e-05	6.02143e-05	6.24004e-05	7.23944e-05	9.21365e-05	0.000116968	0.000135403	0.000137377	0.00013163	0.000130212	0.000136151	0.000145713	0.000161892	0.000186474	0.00021416	0.000240762	0.000269602	0.000302234	0.000332998	0.000351305	0.000353095	0.000338029	0.000309208	0.000274364	0.000244437	0.000221846	0.000199093	0.00016801	0.000131355	9.70838e-05	6.90889e-05	4.74586e-05	3.18156e-05	2.23442e-05	1.70273e-05	1.3715e-05	1.10359e-05
	0.25	-5.5094e-09	1.20247e-05	2.61161e-05	4.26487e-05	6.15274e-05	6.84402e-05	6.67384e-05	7.51866e-05	9.23534e-05	0.000121926	0.000149584	0.000149514	0.000135281	0.000144107	0.000161124	0.000172057	0.000194479	0.000219999	0.000238769	0.000258855	0.000284314	0.000317475	0.00034653	0.000363126	0.000371166	0.000364079	0.000341349	0.000307467	0.000274033	0.000251498	0.000226556	0.000187599	0.000140884	0.000100422	6.93804e-05	4.52349e-05	2.79518e-05	1.62504e-05	1.04884e-05	6.70645e-06	3.19259e-06
	0.26	-3.44642e-08	1.29346e-06	1.05758e-05	2.51189e-05	3.969e-05	4.79278e-05	5.21478e-05	6.26143e-05	8.18456e-05	0.000103576	0.0001191	0.000123109	0.000121177	0.000122744	0.000131397	0.00014769	0.000171849	0.000200575	0.000229746	0.000260206	0.000294134	0.00032709	0.000350221	0.00035762	0.000349545	0.000329993	0.000302737	0.000272582	0.000244664	0.000219523	0.000191418	0.000155783	0.00011687	8.20532e-05	5.43357e-05	3.31539e-05	1.78942e-05	8.02215e-06	1.98669e-06	-1.76744e-06	-3.96734e-06
	0.27	-5.13044e-08	-8.14748e-06	-6.03372e-06	5.78706e-06	1.89878e-05	2.91033e-05	3.62563e-05	4.80721e-05	6.66048e-05	8.49725e-05	9.6615e-05	0.000100581	9.97209e-05	9.92455e-05	0.000105286	0.000121998	0.00014921	0.000183353	0.000220751	0.000260233	0.000300638	0.0003351	0.000354044	0.00035216	0.000331978	0.000301681	0.00026882	0.000238453	0.000212346	0.000187656	0.000159602	0.000126502	9.1947e-05	6.14102e-05	3.7435e-05	1.94004e-05	6.50465e-06	-1.87194e-06	-7.06657e-06	-1.01518e-05	-1.15583e-05
	0.28	-4.79158e-08	-1.9633e-05	-2.40839e-05	-1.38908e-05	1.83878e-07	1.11145e-05	1.8698e-05	3.17127e-05	5.09399e-05	6.75722e-05	7.6689e-05	7.9326e-05	7.73262e-05	7.44175e-05	7.77546e-05	9.44433e-05	0.000125632	0.000166293	0.000211495	0.00025939	0.000307231	0.000345273	0.000361287	0.000349788	0.000316508	0.000274656	0.000235332	0.000203724	0.000179205	0.000156417	0.000129599	9.788e-05	6.59813e-05	3.93399e-05	1.93719e-05	4.54115e-06	-5.91714e-06	-1.24779e-05	-1.64953e-05	-1.88124e-05	-1.94161e-05
	0.29	-4.97938e-09	-3.49637e-05	-4.84274e-05	-3.61796e-05	-1.40888e-05	-5.3905e-06	-2.86354e-06	1.39704e-05	3.7795e-05	5.20816e-05	5.71652e-05	5.87433e-05	5.63114e-05	4.90209e-05	4.59933e-05	6.21366e-05	9.99876e-05	0.000148749	0.000201272	0.000257925	0.000316245	0.000361977	0.000376714	0.000353166	0.000302035	0.000244975	0.00019861	0.000166951	0.000145443	0.000126581	0.000101529	6.87088e-05	3.78342e-05	1.60711e-05	8.49288e-07	-1.11688e-05	-1.91058e-05	-2.33068e-05	-2.60159e-05	-2.78783e-05	-2.78196e-05
	0.3	-4.36004e-09	-4.36784e-05	-7.66116e-05	-5.98068e-05	-1.75533e-05	-1.91773e-05	-2.86175e-05	-4.18372e-07	2.9295e-05	3.81715e-05	3.68377e-05	3.84098e-05	4.03385e-05	2.73541e-05	1.45165e-05	2.95597e-05	7.62866e-05	0.000132887	0.000190109	0.000255171	0.000324461	0.000379999	0.000394433	0.00035755	0.000286929	0.000212491	0.000160861	0.000132221	0.000114149	0.000100597	7.81129e-05	4.10005e-05	1.0223e-05	-3.67769e-06	-1.45676e-05	-2.47659e-05	-3.01263e-05	-3.17429e-05	-3.32417e-05	-3.54453e-05	-3.47513e-05
	0.31	1.07324e-07	-2.80495e-05	-4.15688e-05	-4.19417e-05	-3.47265e-05	-2.20772e-05	-9.14559e-06	1.75826e-06	1.35256e-05	2.43771e-05	3.0155e-05	3.06893e-05	2.80465e-05	2.65112e-05	3.21828e-05	5.04051e-05	8.39737e-05	0.000131539	0.000187861	0.000245952	0.000297549	0.000331647	0.000337844	0.000313339	0.000266757	0.000213516	0.000167287	0.000134465	0.000112238	9.24008e-05	7.01255e-05	4.63375e-05	2.37676e-05	5.68175e-06	-6.19676e-06	-1.34846e-05	-1.84227e-05	-2.16431e-05	-2.33077e-05	-2.35913e-05	-2.25116e-05
	0.32	1.50371e-07	-1.67042e-05	-2.84691e-05	-3.32066e-05	-3.01556e-05	-2.06339e-05	-8.67687e-06	1.16425e-06	8.50673e-06	1.59073e-05	2.16164e-05	2.31311e-05	2.33738e-05	2.74593e-05	3.88058e-05	5.90465e-05	8.98603e-05	0.000131906	0.000181856	0.000231838	0.000272547	0.000296652	0.000299418	0.000280889	0.000246649	0.000205504	0.000166269	0.000134015	0.000108754	8.78138e-05	6.83753e-05	4.91367e-05	3.07161e-05	1.47999e-05	3.1219e-06	-4.11333e-06	-8.4877e-06	-1.13013e-05	-1.27221e-05	-1.27821e-05	-1.1937e-05
	0.33	1.48658e-07	-1.16289e-05	-2.15555e-05	-2.65172e-05	-2.49606e-05	-1.83673e-05	-9.48764e-06	-1.23859e-06	5.07201e-06	1.02722e-05	1.45502e-05	1.71276e-05	2.00647e-05	2.72042e-05	4.08806e-05	6.21484e-05	9.19709e-05	0.000130376	0.000174471	0.000217459	0.000251275	0.000269958	0.000271053	0.000255725	0.000228105	0.000194356	0.000160502	0.000130302	0.000105262	8.49572e-05	6.76014e-05	5.13408e-05	3.58612e-05	2.21595e-05	1.15822e-05	4.72199e-06	7.91148e-07	-1.40822e-06	-2.4274e-06	-2.44618e-06	-1.94368e-06
	0.34	1.34535e-07	-9.13046e-06	-1.74198e-05	-2.17565e-05	-2.09916e-05	-1.64074e-05	-9.97709e-06	-3.51192e-06	1.7727e-06	5.68668e-06	8.97025e-06	1.20168e-05	1.65356e-05	2.54301e-05	4.0323e-05	6.20319e-05	9.1029e-05	0.000126798	0.000166543	0.00020446	0.000233687	0.000248998	0.000248959	0.000235195	0.000211243	0.000182018	0.000152073	0.000124508	0.000101174	8.24488e-05	6.70969e-05	5.32478e-05	4.01241e-05	2.83169e-05	1.90228e-05	1.29798e-05	9.7007e-06	8.09837e-06	7.5011e-06	7.58222e-06	7.90057e-06
	0.35	1.16638e-07	-7.89632e-06	-1.48652e-05	-1.84224e-05	-1.79948e-05	-1.47191e-05	-1.01261e-05	-5.43119e-06	-1.45367e-06	1.44274e-06	4.02456e-06	7.12556e-06	1.24581e-05	2.23903e-05	3.79976e-05	5.97974e-05	8.79928e-05	0.000121826	0.000158561	0.000193017	0.000219129	0.000232192	0.000231135	0.000217758	0.000195526	0.000168969	0.000142008	0.000117267	9.6427e-05	7.99357e-05	6.67209e-05	5.49713e-05	4.37772e-05	3.36109e-05	2.56885e-05	2.07708e-05	1.83484e-05	1.73774e-05	1.7198e-05	1.74269e-05	1.77039e-05
	0.36	9.70371e-08	-7.3886e-06	-1.33161e-05	-1.6029e-05	-1.55533e-05	-1.30687e-05	-9.94468e-06	-7.01498e-06	-4.6251e-06	-2.88943e-06	-1.01779e-06	1.8967e-06	7.6485e-06	1.82906e-05	3.43765e-05	5.60696e-05	8.35506e-05	0.000116056	0.000150913	0.000183147	0.000207197	0.000218693	0.000216526	0.000202491	0.000180409	0.000155195	0.000130643	0.000108857	9.10828e-05	7.73986e-05	6.6498e-05	5.65832e-05	4.69218e-05	3.82014e-05	3.17625e-05	2.82219e-05	2.68434e-05	2.65738e-05	2.68015e-05	2.71858e-05	2.75117e-05
	0.37	7.55738e-08	-7.46358e-06	-1.24222e-05	-1.42392e-05	-1.32885e-05	-1.10674e-05	-9.14831e-06	-8.07796e-06	-7.90156e-06	-7.86538e-06	-6.86124e-06	-4.09472e-06	2.1181e-06	1.34146e-05	2.99041e-05	5.13112e-05	7.8143e-05	0.000109934	0.000143865	0.000174759	0.000197437	0.000207992	0.000204666	0.000188792	0.000165166	0.000140056	0.000117638	9.92731e-05	8.54422e-05	7.53551e-05	6.68148e-05	5.81319e-05	4.939e-05	4.20396e-05	3.74566e-05	3.5594e-05	3.53986e-05	3.58879e-05	3.64283e-05	3.68805e-05	3.73396e-05
	0.38	4.59064e-08	-7.45268e-06	-1.19063e-05	-1.29976e-05	-1.10882e-05	-8.36766e-06	-7.06075e-06	-8.0974e-06	-1.14084e-05	-1.44153e-05	-1.47146e-05	-1.13911e-05	-3.95354e-06	8.05771e-06	2.47115e-05	4.57863e-05	7.21814e-05	0.000103912	0.000137672	0.000167994	0.000189835	0.000199966	0.000195352	0.00017635	0.000149291	0.000122717	0.000102011	8.82361e-05	8.00972e-05	7.46696e-05	6.81656e-05	5.94288e-05	5.06997e-05	4.49778e-05	4.29888e-05	4.31908e-05	4.43001e-05	4.54907e-05	4.61126e-05	4.65253e-05	4.72347e-05
	0.39	1.03072e-08	-4.7257e-06	-1.07663e-05	-1.32703e-05	-1.06516e-05	-4.73401e-06	-6.99569e-07	-5.0313e-06	-1.58304e-05	-2.51155e-05	-2.67898e-05	-2.01851e-05	-9.12538e-06	3.22147e-06	1.84082e-05	3.95224e-05	6.66076e-05	9.83736e-05	0.000132063	0.000162582	0.000184996	0.000194331	0.000187518	0.000165325	0.000133489	0.000101399	8.01278e-05	7.45894e-05	7.77283e-05	7.82543e-05	7.12327e-05	5.93071e-05	4.96601e-05	4.67024e-05	4.8589e-05	5.19703e-05	5.44984e-05	5.5273e-05	5.54262e-05	5.61719e-05	5.74403e-05
	0.4	1.26402e-08	3.27733e-07	6.39516e-07	-1.48234e-05	-1.58631e-05	2.37565e-06	1.02976e-05	-3.14032e-07	-2.35741e-05	-3.97953e-05	-3.92579e-05	-2.64874e-05	-1.08877e-05	2.08687e-06	1.63487e-05	3.62107e-05	6.84852e-05	9.94196e-05	0.000125445	0.000159295	0.000184923	0.000187382	0.000174537	0.000156083	0.000123622	8.09838e-05	5.57621e-05	5.98893e-05	8.09777e-05	8.73932e-05	7.0157e-05	5.50041e-05	4.8948e-05	4.55704e-05	5.05236e-05	5.87911e-05	6.03417e-05	5.76179e-05	5.78716e-05	6.19565e-05	6.39976e-05
	0.41	2.95159e-08	6.00138e-06	4.71027e-06	6.49612e-08	-1.82572e-07	4.63322e-06	3.43955e-06	-1.07742e-05	-2.90753e-05	-3.84267e-05	-3.43009e-05	-2.23594e-05	-7.65708e-06	1.00618e-05	3.11069e-05	5.62469e-05	8.36235e-05	0.000110265	0.000135578	0.000158909	0.000174919	0.000176855	0.000165775	0.000144963	0.000115825	8.48128e-05	6.48099e-05	6.39252e-05	7.27067e-05	7.46564e-05	6.49228e-05	5.21155e-05	4.47273e-05	4.28931e-05	4.28379e-05	4.16657e-05	3.89962e-05	3.77831e-05	4.06422e-05	4.60874e-05	5.10511e-05
	0.42	3.18937e-08	9.79326e-06	1.2703e-05	1.12345e-05	9.93967e-06	8.69367e-06	3.15266e-07	-1.74434e-05	-3.41809e-05	-3.9859e-05	-3.30854e-05	-1.92572e-05	-2.47385e-06	1.84739e-05	4.41649e-05	7.21985e-05	9.85968e-05	0.000122081	0.000143177	0.00016031	0.000170264	0.000169643	0.000157942	0.000137269	0.0001108	8.45354e-05	6.73373e-05	6.40701e-05	6.77894e-05	6.73824e-05	5.88805e-05	4.75448e-05	4.03924e-05	3.72329e-05	3.32625e-05	2.65733e-05	2.00184e-05	1.82143e-05	2.26957e-05	3.06254e-05	3.82793e-05
	0.43	3.78975e-08	1.56545e-05	2.19018e-05	2.11605e-05	1.88372e-05	1.43904e-05	1.77437e-07	-2.33891e-05	-4.19938e-05	-4.44544e-05	-3.26874e-05	-1.6229e-05	1.71617e-06	2.60874e-05	5.6737e-05	8.78668e-05	0.000114068	0.000134445	0.000150761	0.000162863	0.00016858	0.000164761	0.000151458	0.000131175	0.000106523	8.21414e-05	6.57816e-05	6.21061e-05	6.46922e-05	6.29259e-05	5.31347e-05	4.14867e-05	3.50231e-05	3.15601e-05	2.43068e-05	1.18129e-05	3.31716e-07	-2.56956e-06	4.15323e-06	1.54129e-05	2.59955e-05
	0.44	4.5887e-08	2.66233e-05	3.31241e-05	3.02236e-05	2.92715e-05	2.3421e-05	2.78302e-06	-3.07285e-05	-5.72373e-05	-5.38341e-05	-2.98113e-05	-1.20744e-05	1.97058e-06	3.11429e-05	7.08356e-05	0.000105838	0.000131444	0.000148371	0.000158853	0.000166216	0.000168994	0.000161536	0.000145568	0.000125565	0.000102473	7.84853e-05	6.13592e-05	5.84164e-05	6.32125e-05	6.09853e-05	4.74001e-05	3.32227e-05	2.84912e-05	2.83728e-05	1.86429e-05	-3.70439e-06	-2.3422e-05	-2.66823e-05	-1.53463e-05	7.78255e-07	1.47037e-05
	0.45	-5.77417e-09	3.28674e-05	3.89789e-05	3.47855e-05	3.50395e-05	2.67301e-05	1.88022e-06	-3.55551e-05	-6.53241e-05	-5.77464e-05	-2.65062e-05	-8.57948e-06	3.47684e-06	3.62738e-05	8.21386e-05	0.000119178	0.000142816	0.000156493	0.000162496	0.000165518	0.000164834	0.000154803	0.000137551	0.000117824	9.64806e-05	7.45272e-05	5.77749e-05	5.35779e-05	5.73212e-05	5.39538e-05	3.92117e-05	2.46352e-05	2.10424e-05	2.30075e-05	1.15313e-05	-1.73557e-05	-4.18568e-05	-4.48745e-05	-3.07592e-05	-1.18986e-05	3.98174e-06
	0.46	2.5644e-08	1.36565e-05	2.4713e-05	2.7187e-05	2.07815e-05	8.58505e-06	-8.96986e-06	-2.7258e-05	-3.74828e-05	-3.74573e-05	-2.76999e-05	-7.76238e-06	1.84634e-05	4.71335e-05	7.8048e-05	0.000108058	0.000130774	0.00014432	0.000150952	0.000152047	0.000147638	0.000138264	0.000124001	0.000105824	8.6213e-05	6.82941e-05	5.4804e-05	4.56951e-05	3.87708e-05	3.19879e-05	2.47361e-05	1.7835e-05	1.13494e-05	3.07075e-06	-8.46964e-06	-2.18193e-05	-3.30858e-05	-3.71098e-05	-3.15956e-05	-1.98139e-05	-7.17531e-06
	0.47	1.66464e-08	7.19603e-06	1.38156e-05	1.63104e-05	1.10917e-05	-7.85241e-07	-1.32068e-05	-2.20349e-05	-2.72756e-05	-2.72658e-05	-1.92202e-05	-1.49143e-06	2.38389e-05	5.10981e-05	7.70938e-05	0.000101186	0.000121277	0.000134372	0.000139809	0.00013926	0.000134005	0.000124369	0.000110868	9.41951e-05	7.63191e-05	5.99481e-05	4.61341e-05	3.45147e-05	2.46814e-05	1.67127e-05	1.08137e-05	5.52077e-06	-1.56201e-06	-1.0531e-05	-1.9851e-05	-2.80631e-05	-3.39788e-05	-3.63361e-05	-3.36196e-05	-2.60403e-05	-1.61673e-05
	0.48	1.018e-08	3.39253e-06	6.25187e-06	7.30705e-06	3.09451e-06	-6.28977e-06	-1.52455e-05	-2.02632e-05	-2.23379e-05	-2.05814e-05	-1.1823e-05	4.8298e-06	2.7603e-05	5.2642e-05	7.61132e-05	9.68028e-05	0.000114066	0.00012554	0.000129828	0.000128025	0.000121852	0.000111972	9.87204e-05	8.28491e-05	6.59665e-05	4.99352e-05	3.54613e-05	2.25939e-05	1.16469e-05	3.24467e-06	-2.7234e-06	-7.97409e-06	-1.44257e-05	-2.20569e-05	-2.93017e-05	-3.48803e-05	-3.83301e-05	-3.93747e-05	-3.73987e-05	-3.19756e-05	-2.40186e-05
	0.49	9.68171e-09	3.85441e-07	5.07814e-07	2.86235e-07	-3.23276e-06	-1.06258e-05	-1.72384e-05	-1.99182e-05	-1.96487e-05	-1.60823e-05	-6.41727e-06	9.78711e-06	3.07513e-05	5.3738e-05	7.52435e-05	9.36763e-05	0.000108582	0.00011814	0.000120976	0.000117931	0.000110812	0.000100562	8.73659e-05	7.17776e-05	5.51503e-05	3.89761e-05	2.3917e-05	1.02741e-05	-1.28988e-06	-1.00331e-05	-1.62147e-05	-2.1339e-05	-2.68642e-05	-3.29252e-05	-3.83767e-05	-4.22099e-05	-4.42043e-05	-4.44057e-05	-4.25687e-05	-3.8148e-05	-3.13922e-05
	0.5	1.49768e-08	-2.32049e-06	-4.35613e-06	-5.57899e-06	-8.72012e-06	-1.4779e-05	-1.96131e-05	-2.03111e-05	-1.81113e-05	-1.30543e-05	-2.62536e-06	1.3462e-05	3.34218e-05	5.49185e-05	7.48618e-05	9.15876e-05	0.000104518	0.000112051	0.0001131	0.000108643	0.000100566	8.98764e-05	7.65832e-05	6.09525e-05	4.41409e-05	2.75454e-05	1.18625e-05	-2.45271e-06	-1.45465e-05	-2.36314e-05	-2.99072e-05	-3.46149e-05	-3.9043e-05	-4.35539e-05	-4.74251e-05	-4.99116e-05	-5.08985e-05	-5.05113e-05	-4.85871e-05	-4.4603e-05	-3.86118e-05
	0.51	2.53578e-08	-5.0247e-06	-8.96484e-06	-1.11167e-05	-1.42525e-05	-1.94173e-05	-2.24967e-05	-2.10577e-05	-1.71163e-05	-1.09482e-05	-4.91795e-08	1.6042e-05	3.57034e-05	5.64449e-05	7.52913e-05	9.06777e-05	0.000101839	0.000107131	0.000105946	9.98447e-05	9.08426e-05	7.97199e-05	6.62418e-05	5.0412e-05	3.31895e-05	1.59442e-05	-5.53042e-07	-1.56691e-05	-2.83947e-05	-3.78852e-05	-4.41129e-05	-4.80713e-05	-5.1163e-05	-5.40761e-05	-5.64618e-05	-5.78143e-05	-5.80422e-05	-5.71922e-05	-5.50498e-05	-5.12149e-05	-4.57916e-05
	0.52	4.34134e-08	-7.92006e-06	-1.34429e-05	-1.70898e-05	-2.12448e-05	-2.53914e-05	-2.56793e-05	-2.15598e-05	-1.60541e-05	-9.1056e-06	1.58206e-06	1.73459e-05	3.75526e-05	5.86098e-05	7.69845e-05	9.13961e-05	0.000100708	0.000103116	9.89755e-05	9.1082e-05	8.14326e-05	6.99238e-05	5.61642e-05	4.02054e-05	2.26299e-05	4.49432e-06	-1.32384e-05	-2.94729e-05	-4.30829e-05	-5.31863e-05	-5.92465e-05	-6.19976e-05	-6.33537e-05	-6.44554e-05	-6.53078e-05	-6.57e-05	-6.54246e-05	-6.41782e-05	-6.16041e-05	-5.76882e-05	-5.28873e-05
	0.53	8.05005e-08	-9.97619e-06	-1.73376e-05	-2.50468e-05	-3.23439e-05	-3.36772e-05	-2.84254e-05	-2.111e-05	-1.40982e-05	-6.81229e-06	2.29296e-06	1.6932e-05	3.83688e-05	6.15777e-05	8.11629e-05	9.49657e-05	0.000101267	9.93534e-05	9.16626e-05	8.21894e-05	7.22124e-05	6.03027e-05	4.61121e-05	3.03668e-05	1.29576e-05	-6.29636e-06	-2.59937e-05	-4.4066e-05	-5.92121e-05	-7.01605e-05	-7.57408e-05	-7.677e-05	-7.57813e-05	-7.45813e-05	-7.37587e-05	-7.33998e-05	-7.29026e-05	-7.11854e-05	-6.78412e-05	-6.37094e-05	-5.98022e-05
	0.54	1.71772e-07	-2.49276e-06	-1.87263e-05	-4.12097e-05	-5.21061e-05	-4.50619e-05	-2.991e-05	-1.68469e-05	-8.57497e-06	-4.02021e-06	1.75402e-06	1.41935e-05	3.55741e-05	6.43275e-05	9.16398e-05	0.000105114	0.000102504	9.25044e-05	8.31676e-05	7.4183e-05	6.2867e-05	4.97758e-05	3.59056e-05	2.10636e-05	4.2999e-06	-1.52652e-05	-3.74123e-05	-5.98722e-05	-7.84283e-05	-8.96746e-05	-9.37186e-05	-9.26333e-05	-8.84838e-05	-8.39653e-05	-8.14927e-05	-8.09381e-05	-8.02982e-05	-7.78145e-05	-7.34253e-05	-6.88198e-05	-6.58291e-05
	0.55	-2.71767e-07	-1.64335e-06	-2.18522e-05	-4.77751e-05	-5.8484e-05	-4.9879e-05	-3.22494e-05	-1.51243e-05	-4.54887e-06	-4.60705e-08	5.42991e-06	1.75723e-05	3.81909e-05	6.66656e-05	9.3667e-05	0.000105203	9.92942e-05	8.70647e-05	7.73979e-05	6.82665e-05	5.62128e-05	4.2859e-05	2.95622e-05	1.51176e-05	-1.45687e-06	-2.05209e-05	-4.28537e-05	-6.6804e-05	-8.65659e-05	-9.76808e-05	-0.000100915	-9.89583e-05	-9.40538e-05	-8.87148e-05	-8.51559e-05	-8.30528e-05	-8.09397e-05	-7.79033e-05	-7.39353e-05	-7.00431e-05	-6.78014e-05
	0.56	-9.45231e-08	-1.47388e-05	-2.56195e-05	-3.26555e-05	-3.70678e-05	-3.73893e-05	-3.12315e-05	-2.01538e-05	-8.38247e-06	3.34209e-06	1.62553e-05	3.12886e-05	4.85124e-05	6.53006e-05	7.83929e-05	8.66969e-05	8.95251e-05	8.58991e-05	7.70699e-05	6.62885e-05	5.53054e-05	4.34028e-05	2.99037e-05	1.4724e-05	-2.20974e-06	-2.06734e-05	-3.95909e-05	-5.70666e-05	-7.14918e-05	-8.18742e-05	-8.74497e-05	-8.84166e-05	-8.64357e-05	-8.31846e-05	-7.95505e-05	-7.60024e-05	-7.26748e-05	-6.94994e-05	-6.66014e-05	-6.411e-05	-6.17506e-05
	0.57	-6.57884e-08	-1.23782e-05	-2.24814e-05	-2.78298e-05	-2.91795e-05	-2.88018e-05	-2.58267e-05	-1.83115e-05	-6.84616e-06	6.73629e-06	2.18894e-05	3.73736e-05	5.12707e-05	6.3153e-05	7.29206e-05	7.95573e-05	8.22244e-05	8.06715e-05	7.49893e-05	6.58755e-05	5.47754e-05	4.29029e-05	2.99309e-05	1.50679e-05	-1.3374e-06	-1.80706e-05	-3.41724e-05	-4.88677e-05	-6.10843e-05	-7.01107e-05	-7.59109e-05	-7.85362e-05	-7.82118e-05	-7.58825e-05	-7.2627e-05	-6.90083e-05	-6.53954e-05	-6.21891e-05	-5.94559e-05	-5.68143e-05	-5.37859e-05
	0.58	-5.25448e-08	-1.03376e-05	-1.86218e-05	-2.3791e-05	-2.52439e-05	-2.36898e-05	-2.02719e-05	-1.40892e-05	-3.6131e-06	1.0253e-05	2.51756e-05	3.95347e-05	5.20923e-05	6.22817e-05	7.03126e-05	7.57581e-05	7.79214e-05	7.68488e-05	7.24651e-05	6.47118e-05	5.44782e-05	4.28244e-05	3.00273e-05	1.59115e-05	8.02357e-07	-1.44194e-05	-2.87836e-05	-4.16258e-05	-5.24514e-05	-6.07229e-05	-6.62781e-05	-6.92598e-05	-6.97795e-05	-6.81994e-05	-6.52907e-05	-6.1827e-05	-5.83299e-05	-5.51047e-05	-5.21359e-05	-4.90967e-05	-4.57926e-05
	0.59	-4.71315e-08	-8.80679e-06	-1.58925e-05	-2.05657e-05	-2.2036e-05	-2.01219e-05	-1.59222e-05	-9.55998e-06	1.91439e-07	1.32718e-05	2.7387e-05	4.06946e-05	5.24235e-05	6.19736e-05	6.90744e-05	7.36586e-05	7.54935e-05	7.44275e-05	7.04229e-05	6.3518e-05	5.41592e-05	4.30035e-05	3.05966e-05	1.7289e-05	3.41213e-06	-1.04704e-05	-2.35532e-05	-3.51694e-05	-4.49672e-05	-5.26207e-05	-5.78577e-05	-6.07575e-05	-6.15556e-05	-6.04355e-05	-5.78597e-05	-5.45816e-05	-5.12043e-05	-4.79367e-05	-4.47109e-05	-4.1391e-05	-3.80089e-05
	0.6	-4.93946e-08	-7.78034e-06	-1.40827e-05	-1.8197e-05	-1.93651e-05	-1.72067e-05	-1.24614e-05	-5.68454e-06	3.74691e-06	1.59607e-05	2.92172e-05	4.17565e-05	5.28859e-05	6.20296e-05	6.8642e-05	7.27038e-05	7.42289e-05	7.30209e-05	6.91058e-05	6.26559e-05	5.39323e-05	4.33875e-05	3.15918e-05	1.9088e-05	6.23955e-06	-6.52984e-06	-1.85833e-05	-2.92917e-05	-3.83084e-05	-4.53885e-05	-5.0248e-05	-5.29292e-05	-5.37177e-05	-5.27828e-05	-5.04283e-05	-4.72978e-05	-4.39765e-05	-4.06484e-05	-3.72532e-05	-3.3785e-05	-3.03701e-05
	0.61	-5.06555e-08	-7.15017e-06	-1.29315e-05	-1.65448e-05	-1.72922e-05	-1.48448e-05	-9.70363e-06	-2.54171e-06	6.80046e-06	1.84027e-05	3.09856e-05	4.29892e-05	5.36893e-05	6.25156e-05	6.88303e-05	7.25562e-05	7.37818e-05	7.23732e-05	6.84295e-05	6.22122e-05	5.39488e-05	4.40086e-05	3.28995e-05	2.11603e-05	9.17127e-06	-2.6893e-06	-1.39001e-05	-2.38844e-05	-3.22676e-05	-3.88113e-05	-4.3259e-05	-4.56467e-05	-4.627e-05	-4.53267e-05	-4.30604e-05	-4.00016e-05	-3.66805e-05	-3.32844e-05	-2.97838e-05	-2.62383e-05	-2.27999e-05
	0.62	-5.08745e-08	-6.83423e-06	-1.22977e-05	-1.55247e-05	-1.58605e-05	-1.30678e-05	-7.56818e-06	-6.55367e-08	9.34674e-06	2.06653e-05	3.28498e-05	4.45143e-05	5.49263e-05	6.35072e-05	6.95859e-05	7.30307e-05	7.39519e-05	7.23026e-05	6.82641e-05	6.2163e-05	5.42548e-05	4.48806e-05	3.44482e-05	2.34126e-05	1.21471e-05	1.02323e-06	-9.4999e-06	-1.88826e-05	-2.67257e-05	-3.27722e-05	-3.67835e-05	-3.88123e-05	-3.91731e-05	-3.80912e-05	-3.57867e-05	-3.27119e-05	-2.93473e-05	-2.58805e-05	-2.23039e-05	-1.87056e-05	-1.52458e-05
	0.63	-4.96722e-08	-6.77235e-06	-1.21054e-05	-1.50919e-05	-1.5083e-05	-1.1924e-05	-6.06592e-06	1.7919e-06	1.14611e-05	2.28371e-05	3.49084e-05	4.64334e-05	5.66867e-05	6.5065e-05	7.0893e-05	7.40164e-05	7.4578e-05	7.26415e-05	6.84715e-05	6.24266e-05	5.48244e-05	4.60001e-05	3.62152e-05	2.58002e-05	1.51301e-05	4.59589e-06	-5.36898e-06	-1.4243e-05	-2.16147e-05	-2.71953e-05	-3.07435e-05	-3.23522e-05	-3.23753e-05	-3.10573e-05	-2.86086e-05	-2.54397e-05	-2.19952e-05	-1.84505e-05	-1.48023e-05	-1.11505e-05	-7.67062e-06
	0.64	-4.6061e-08	-6.89843e-06	-1.2285e-05	-1.52095e-05	-1.49817e-05	-1.15053e-05	-5.29247e-06	3.01973e-06	1.32191e-05	2.50188e-05	3.72747e-05	4.88875e-05	5.91071e-05	6.7272e-05	7.27531e-05	7.54189e-05	7.54961e-05	7.32151e-05	6.89087e-05	6.29141e-05	5.56312e-05	4.73763e-05	3.82044e-05	2.83017e-05	1.80904e-05	8.01005e-06	-1.50572e-06	-9.94325e-06	-1.68944e-05	-2.20237e-05	-2.50774e-05	-2.62123e-05	-2.58324e-05	-2.41954e-05	-2.15165e-05	-1.8192e-05	-1.46355e-05	-1.0995e-05	-7.25931e-06	-3.53849e-06	-4.32132e-08
	0.65	-3.75185e-08	-7.09268e-06	-1.2696e-05	-1.57907e-05	-1.55948e-05	-1.198e-05	-5.46657e-06	3.48767e-06	1.4646e-05	2.73338e-05	4.01513e-05	5.21304e-05	6.24352e-05	7.02605e-05	7.51491e-05	7.70891e-05	7.64689e-05	7.3789e-05	6.94034e-05	6.35518e-05	5.67018e-05	4.90582e-05	4.04395e-05	3.09102e-05	2.09963e-05	1.12196e-05	2.06272e-06	-5.98036e-06	-1.25304e-05	-1.71889e-05	-1.97179e-05	-2.03518e-05	-1.95143e-05	-1.74736e-05	-1.449e-05	-1.09707e-05	-7.27227e-06	-3.4977e-06	3.58889e-07	4.16769e-06	7.66477e-06
	0.66	-3.37971e-08	-7.09839e-06	-1.30138e-05	-1.66251e-05	-1.6982e-05	-1.36694e-05	-7.01158e-06	2.846e-06	1.56633e-05	2.99236e-05	4.39549e-05	5.66866e-05	6.71025e-05	7.42557e-05	7.80049e-05	7.8708e-05	7.7083e-05	7.39967e-05	6.97192e-05	6.43454e-05	5.82023e-05	5.1183e-05	4.29496e-05	3.36227e-05	2.37981e-05	1.41199e-05	5.24799e-06	-2.3831e-06	-8.46174e-06	-1.25697e-05	-1.45727e-05	-1.47414e-05	-1.342e-05	-1.08809e-05	-7.51121e-06	-3.77378e-06	1.0544e-07	4.08733e-06	8.11381e-06	1.20065e-05	1.54678e-05
	0.67	-4.03762e-08	-6.53857e-06	-1.25725e-05	-1.71899e-05	-1.91579e-05	-1.72168e-05	-1.06703e-05	5.40796e-07	1.57628e-05	3.29012e-05	4.95165e-05	6.36238e-05	7.38437e-05	7.95382e-05	8.10658e-05	7.96908e-05	7.67819e-05	7.32981e-05	6.95823e-05	6.55784e-05	6.0567e-05	5.39394e-05	4.57456e-05	3.64016e-05	2.637e-05	1.65499e-05	7.84989e-06	7.29711e-07	-4.54897e-06	-7.91451e-06	-9.50409e-06	-9.38502e-06	-7.5952e-06	-4.48558e-06	-6.76513e-07	3.37626e-06	7.57884e-06	1.18981e-05	1.6121e-05	1.99637e-05	2.32633e-05
	0.68	-6.58252e-08	-4.70626e-06	-1.01862e-05	-1.64509e-05	-2.17521e-05	-2.31863e-05	-1.80675e-05	-5.24962e-06	1.38629e-05	3.64694e-05	5.85507e-05	7.52838e-05	8.42537e-05	8.62619e-05	8.35481e-05	7.8788e-05	7.41858e-05	7.08134e-05	6.91665e-05	6.77879e-05	6.4323e-05	5.78466e-05	4.91149e-05	3.90091e-05	2.83566e-05	1.81466e-05	9.48659e-06	3.27949e-06	-5.23519e-07	-2.84378e-06	-4.18053e-06	-4.10318e-06	-2.16069e-06	1.31554e-06	5.6532e-06	1.0495e-05	1.55547e-05	2.03751e-05	2.44991e-05	2.78158e-05	3.07394e-05
	0.69	-1.49354e-08	-1.42098e-06	-4.85338e-06	-1.18548e-05	-2.18462e-05	-3.21748e-05	-3.33234e-05	-2.01024e-05	7.78547e-06	4.2493e-05	7.41919e-05	9.53501e-05	0.000102099	9.56668e-05	8.30833e-05	7.16894e-05	6.63448e-05	6.73607e-05	7.01548e-05	7.08896e-05	6.93704e-05	6.44116e-05	5.45362e-05	4.12513e-05	2.79142e-05	1.73725e-05	1.04495e-05	6.0776e-06	3.43077e-06	2.32837e-06	2.43704e-06	2.61924e-06	2.65271e-06	4.53538e-06	1.00015e-05	1.80554e-05	2.57212e-05	3.06893e-05	3.30148e-05	3.4618e-05	3.71925e-05
	0.7	1.09639e-09	-7.90139e-07	-2.53433e-06	-8.3182e-06	-1.90034e-05	-3.05378e-05	-3.32959e-05	-2.06745e-05	8.28681e-06	4.6218e-05	7.90156e-05	9.96193e-05	0.000106577	9.91681e-05	8.20686e-05	6.7613e-05	6.35362e-05	6.5976e-05	6.82412e-05	6.87909e-05	6.76767e-05	6.32753e-05	5.43351e-05	4.12903e-05	2.7477e-05	1.7738e-05	1.25695e-05	9.10541e-06	6.24906e-06	5.52682e-06	6.66248e-06	6.98387e-06	6.04771e-06	7.02066e-06	1.27692e-05	2.18761e-05	3.00214e-05	3.44956e-05	3.61713e-05	3.75926e-05	4.04369e-05
	0.71	3.67077e-09	-9.53056e-07	-4.07452e-06	-9.30968e-06	-1.5214e-05	-1.92192e-05	-1.65249e-05	-3.54162e-06	1.8276e-05	4.42066e-05	6.95463e-05	8.78103e-05	9.44291e-05	9.12447e-05	8.34075e-05	7.45149e-05	6.73482e-05	6.39455e-05	6.34229e-05	6.26302e-05	5.9925e-05	5.4868e-05	4.72829e-05	3.81827e-05	2.914e-05	2.09913e-05	1.45382e-05	1.04914e-05	8.49645e-06	7.40882e-06	6.76942e-06	6.90459e-06	8.20292e-06	1.10326e-05	1.54736e-05	2.10196e-05	2.66496e-05	3.13629e-05	3.48494e-05	3.77778e-05	4.1125e-05
	0.72	3.89409e-08	-1.35484e-06	-3.93792e-06	-7.37679e-06	-1.04718e-05	-1.0553e-05	-5.2458e-06	6.60368e-06	2.42598e-05	4.50854e-05	6.51045e-05	8.0008e-05	8.70738e-05	8.70104e-05	8.23357e-05	7.55569e-05	6.85876e-05	6.30026e-05	5.95695e-05	5.71829e-05	5.3756e-05	4.86607e-05	4.23884e-05	3.54954e-05	2.8513e-05	2.1852e-05	1.61661e-05	1.21912e-05	9.85596e-06	8.47962e-06	7.71907e-06	8.00281e-06	9.77975e-06	1.27735e-05	1.6474e-05	2.06839e-05	2.5219e-05	2.96514e-05	3.36942e-05	3.74111e-05	4.11441e-05
	0.73	4.03151e-08	-1.27918e-06	-2.82724e-06	-4.72252e-06	-5.73222e-06	-3.78446e-06	2.48869e-06	1.34642e-05	2.86356e-05	4.64403e-05	6.31744e-05	7.5758e-05	8.27579e-05	8.40408e-05	8.07806e-05	7.49525e-05	6.81154e-05	6.15249e-05	5.63272e-05	5.24882e-05	4.85541e-05	4.37167e-05	3.83637e-05	3.28391e-05	2.72049e-05	2.17927e-05	1.70665e-05	1.34098e-05	1.09252e-05	9.412e-06	8.7269e-06	9.13652e-06	1.09042e-05	1.36646e-05	1.68829e-05	2.04583e-05	2.44304e-05	2.86089e-05	3.27813e-05	3.68755e-05	4.08937e-05
	0.74	3.49593e-08	-7.20877e-07	-1.22899e-06	-1.80404e-06	-1.37337e-06	1.63582e-06	8.17895e-06	1.84491e-05	3.20951e-05	4.79606e-05	6.27238e-05	7.38523e-05	8.04135e-05	8.20317e-05	7.9311e-05	7.38016e-05	6.68134e-05	5.94907e-05	5.31666e-05	4.82746e-05	4.39128e-05	3.9335e-05	3.47117e-05	3.01953e-05	2.56743e-05	2.13379e-05	1.74558e-05	1.42166e-05	1.17998e-05	1.02682e-05	9.62487e-06	1.0064e-05	1.17145e-05	1.41972e-05	1.70472e-05	2.02386e-05	2.38786e-05	2.78498e-05	3.20001e-05	3.62614e-05	4.05023e-05
	0.75	3.41402e-08	1.00614e-07	5.93338e-07	1.12949e-06	2.54534e-06	6.12247e-06	1.26583e-05	2.23519e-05	3.50022e-05	4.96359e-05	6.31801e-05	7.33889e-05	7.94588e-05	8.09484e-05	7.82586e-05	7.26506e-05	6.52148e-05	5.71121e-05	4.98468e-05	4.41326e-05	3.94169e-05	3.50823e-05	3.11388e-05	2.75607e-05	2.40986e-05	2.07507e-05	1.7609e-05	1.47793e-05	1.24968e-05	1.09804e-05	1.03435e-05	1.07696e-05	1.23112e-05	1.45602e-05	1.71031e-05	1.99906e-05	2.33734e-05	2.71447e-05	3.12116e-05	3.55718e-05	4.00606e-05
	0.76	3.53611e-08	1.15602e-06	2.51478e-06	3.99902e-06	6.14221e-06	1.00218e-05	1.64364e-05	2.56551e-05	3.76603e-05	5.14108e-05	6.41127e-05	7.38351e-05	7.95735e-05	8.07765e-05	7.78579e-05	7.1838e-05	6.36144e-05	5.45248e-05	4.62461e-05	3.9718e-05	3.46463e-05	3.05826e-05	2.74145e-05	2.49123e-05	2.26293e-05	2.02729e-05	1.77623e-05	1.52511e-05	1.30535e-05	1.15038e-05	1.08507e-05	1.12833e-05	1.27745e-05	1.48588e-05	1.71342e-05	1.97183e-05	2.28163e-05	2.6334e-05	3.02683e-05	3.47283e-05	3.95774e-05
	0.77	2.69005e-08	2.67202e-06	4.51112e-06	6.71457e-06	9.51273e-06	1.35858e-05	1.99206e-05	2.88489e-05	4.04699e-05	5.31215e-05	6.49589e-05	7.47167e-05	8.05812e-05	8.16391e-05	7.84394e-05	7.16547e-05	6.21999e-05	5.18201e-05	4.22854e-05	3.46862e-05	2.91082e-05	2.53708e-05	2.3274e-05	2.22672e-05	2.15226e-05	2.02302e-05	1.81559e-05	1.57508e-05	1.34805e-05	1.17692e-05	1.11005e-05	1.16354e-05	1.31644e-05	1.51885e-05	1.72754e-05	1.94985e-05	2.21151e-05	2.5214e-05	2.89708e-05	3.35929e-05	3.90312e-05
	0.78	2.21071e-09	4.69281e-06	7.16086e-06	9.01018e-06	1.22492e-05	1.68479e-05	2.34972e-05	3.32227e-05	4.40024e-05	5.42336e-05	6.49468e-05	7.52261e-05	8.22214e-05	8.41623e-05	8.06875e-05	7.23146e-05	6.10586e-05	4.91121e-05	3.80129e-05	2.86907e-05	2.20553e-05	1.86827e-05	1.83139e-05	1.97883e-05	2.12628e-05	2.1091e-05	1.91052e-05	1.63067e-05	1.36485e-05	1.17137e-05	1.10476e-05	1.17988e-05	1.34794e-05	1.56284e-05	1.78336e-05	1.95931e-05	2.10946e-05	2.33536e-05	2.69749e-05	3.20659e-05	3.8514e-05
	0.79	1.55842e-09	5.99176e-06	1.21943e-05	1.28964e-05	1.10981e-05	1.69555e-05	3.10113e-05	4.17105e-05	4.76593e-05	5.43017e-05	6.26269e-05	7.31036e-05	8.43023e-05	9.02622e-05	8.60561e-05	7.40822e-05	5.96602e-05	4.63228e-05	3.39521e-05	2.17812e-05	1.21366e-05	8.6149e-06	1.18832e-05	1.81898e-05	2.29044e-05	2.38261e-05	2.10869e-05	1.65634e-05	1.29438e-05	1.1477e-05	1.10485e-05	1.12385e-05	1.32334e-05	1.67473e-05	1.96133e-05	2.04357e-05	1.97676e-05	1.96421e-05	2.31072e-05	3.0515e-05	3.87348e-05
	0.8	3.46498e-08	5.8472e-06	1.06802e-05	1.17902e-05	1.32949e-05	1.97491e-05	3.06861e-05	4.11233e-05	4.75482e-05	5.30702e-05	6.08812e-05	7.07535e-05	8.03218e-05	8.51641e-05	8.15069e-05	7.04981e-05	5.65656e-05	4.27163e-05	2.98681e-05	1.81142e-05	9.4799e-06	6.60719e-06	9.7051e-06	1.5732e-05	2.06594e-05	2.20007e-05	1.98863e-05	1.61852e-05	1.30596e-05	1.15023e-05	1.10838e-05	1.17858e-05	1.38711e-05	1.68188e-05	1.929e-05	2.00131e-05	1.95133e-05	2.00325e-05	2.36638e-05	3.032e-05	3.79874e-05
	0.81	6.22085e-08	4.27316e-06	6.56153e-06	9.5396e-06	1.44326e-05	2.01735e-05	2.68765e-05	3.51328e-05	4.38818e-05	5.16465e-05	5.95749e-05	6.77414e-05	7.35383e-05	7.5011e-05	7.1596e-05	6.33267e-05	5.15755e-05	3.87087e-05	2.66351e-05	1.70208e-05	1.09707e-05	8.78727e-06	9.9295e-06	1.30467e-05	1.6159e-05	1.75764e-05	1.69183e-05	1.50719e-05	1.30649e-05	1.16381e-05	1.14568e-05	1.2536e-05	1.43143e-05	1.62579e-05	1.79339e-05	1.9147e-05	2.03819e-05	2.25537e-05	2.60728e-05	3.08715e-05	3.67439e-05
	0.82	7.46158e-08	2.49707e-06	4.91421e-06	8.35828e-06	1.28302e-05	1.82107e-05	2.44638e-05	3.16847e-05	4.02924e-05	4.91681e-05	5.69773e-05	6.35055e-05	6.75884e-05	6.78383e-05	6.41262e-05	5.67544e-05	4.63592e-05	3.46299e-05	2.38187e-05	1.55871e-05	1.05996e-05	8.64541e-06	9.07606e-06	1.09239e-05	1.30667e-05	1.44265e-05	1.45192e-05	1.36238e-05	1.23859e-05	1.15591e-05	1.16443e-05	1.26416e-05	1.42395e-05	1.59595e-05	1.74593e-05	1.90105e-05	2.1048e-05	2.3682e-05	2.70079e-05	3.1119e-05	3.58074e-05
	0.83	9.19585e-08	1.29854e-06	3.72122e-06	6.86289e-06	1.06778e-05	1.57715e-05	2.18897e-05	2.88125e-05	3.71182e-05	4.62065e-05	5.38865e-05	5.93812e-05	6.24777e-05	6.21605e-05	5.81327e-05	5.10191e-05	4.13855e-05	3.054e-05	2.07031e-05	1.34324e-05	9.09489e-06	7.33516e-06	7.55143e-06	8.9291e-06	1.0632e-05	1.19733e-05	1.24926e-05	1.21601e-05	1.14822e-05	1.11513e-05	1.14793e-05	1.24929e-05	1.40536e-05	1.573e-05	1.7292e-05	1.90982e-05	2.14411e-05	2.41898e-05	2.73375e-05	3.09814e-05	3.4859e-05
	0.84	1.09749e-07	5.06703e-07	2.45007e-06	5.0678e-06	8.31341e-06	1.30959e-05	1.91084e-05	2.59321e-05	3.4132e-05	4.31646e-05	5.06489e-05	5.56357e-05	5.81961e-05	5.74594e-05	5.3113e-05	4.59468e-05	3.66131e-05	2.63205e-05	1.71716e-05	1.06145e-05	6.81394e-06	5.33244e-06	5.63045e-06	6.95828e-06	8.57103e-06	9.9544e-06	1.07018e-05	1.07187e-05	1.04492e-05	1.04944e-05	1.10704e-05	1.22e-05	1.38231e-05	1.55639e-05	1.72417e-05	1.92035e-05	2.16529e-05	2.4392e-05	2.73668e-05	3.06235e-05	3.39031e-05
	0.85	1.30123e-07	-2.15882e-07	1.0117e-06	2.97781e-06	5.68273e-06	1.0171e-05	1.60761e-05	2.2881e-05	3.11487e-05	4.02111e-05	4.761e-05	5.24313e-05	5.4743e-05	5.36192e-05	4.88267e-05	4.13437e-05	3.19344e-05	2.18465e-05	1.31556e-05	7.18816e-06	3.92687e-06	2.85564e-06	3.46125e-06	4.99809e-06	6.73257e-06	8.20381e-06	9.06584e-06	9.2845e-06	9.31149e-06	9.67685e-06	1.05112e-05	1.18119e-05	1.35688e-05	1.54334e-05	1.72154e-05	1.92577e-05	2.17465e-05	2.44544e-05	2.72761e-05	3.02051e-05	3.30027e-05
	0.86	1.55875e-07	-8.90307e-07	-7.06747e-07	4.6178e-07	2.75518e-06	6.95041e-06	1.2676e-05	1.9589e-05	2.8155e-05	3.73439e-05	4.4866e-05	4.99626e-05	5.22413e-05	5.06256e-05	4.51579e-05	3.70129e-05	2.71231e-05	1.69623e-05	8.61118e-06	3.18457e-06	5.12029e-07	3.75082e-08	1.16046e-06	3.09655e-06	5.10782e-06	6.66389e-06	7.49802e-06	7.79097e-06	8.06389e-06	8.7533e-06	9.87398e-06	1.13827e-05	1.33079e-05	1.53265e-05	1.7192e-05	1.92451e-05	2.1748e-05	2.4476e-05	2.72127e-05	2.98562e-05	3.22194e-05
	0.87	1.87334e-07	-1.37566e-06	-2.90049e-06	-2.76507e-06	-4.33336e-07	3.4014e-06	8.68325e-06	1.60457e-05	2.51895e-05	3.43615e-05	4.24235e-05	4.86096e-05	5.09867e-05	4.85492e-05	4.20857e-05	3.27085e-05	2.18116e-05	1.14693e-05	3.51687e-06	-1.42561e-06	-3.44811e-06	-3.0122e-06	-1.12717e-06	1.35939e-06	3.77153e-06	5.31608e-06	5.8831e-06	6.12932e-06	6.68181e-06	7.75813e-06	9.22822e-06	1.10024e-05	1.30705e-05	1.52148e-05	1.71561e-05	1.91519e-05	2.16458e-05	2.45228e-05	2.73319e-05	2.97268e-05	3.16609e-05
	0.88	2.35195e-07	-1.83813e-06	-5.6457e-06	-6.86232e-06	-4.06077e-06	-7.0796e-07	4.09649e-06	1.25712e-05	2.18818e-05	3.06555e-05	4.05718e-05	4.89571e-05	5.14001e-05	4.7797e-05	3.95974e-05	2.78034e-05	1.53967e-05	5.33337e-06	-2.04424e-06	-6.76482e-06	-8.02724e-06	-6.29264e-06	-3.17222e-06	1.51246e-07	2.79866e-06	3.99465e-06	4.05703e-06	4.21873e-06	5.14711e-06	6.63306e-06	8.63431e-06	1.09299e-05	1.29827e-05	1.49138e-05	1.69984e-05	1.90531e-05	2.14391e-05	2.45886e-05	2.7721e-05	3.00747e-05	3.1684e-05
	0.89	1.95067e-07	-8.47683e-06	-6.49202e-06	-7.59637e-06	-1.3476e-05	-7.18015e-06	4.67396e-06	8.21779e-06	1.35462e-05	2.81229e-05	4.10171e-05	4.91565e-05	5.51864e-05	5.14236e-05	3.6099e-05	2.00653e-05	8.47675e-06	-1.52552e-06	-8.89517e-06	-1.23291e-05	-1.33053e-05	-1.07804e-05	-4.37437e-06	1.07267e-06	2.11717e-06	1.50624e-06	2.05751e-06	2.64327e-06	2.9115e-06	4.97661e-06	8.49764e-06	1.15253e-05	1.34679e-05	1.43888e-05	1.56706e-05	1.89443e-05	2.22277e-05	2.41192e-05	2.75168e-05	3.22125e-05	3.34589e-05
	0.9	-2.78838e-07	-4.55314e-06	-7.30307e-06	-7.27318e-06	-5.22126e-06	-2.00783e-06	2.87794e-06	9.69772e-06	1.71665e-05	2.63818e-05	3.72976e-05	4.56738e-05	4.80176e-05	4.32395e-05	3.2404e-05	1.87671e-05	6.83484e-06	-1.48507e-06	-6.99602e-06	-9.89766e-06	-9.62103e-06	-6.83011e-06	-2.70465e-06	8.68834e-07	2.49139e-06	2.62408e-06	2.36696e-06	2.58612e-06	3.59157e-06	5.44832e-06	8.13511e-06	1.07698e-05	1.23781e-05	1.34598e-05	1.52389e-05	1.77652e-05	2.05066e-05	2.35957e-05	2.67393e-05	2.91678e-05	2.99971e-05
	0.91	-2.6303e-07	-1.35077e-06	-3.2814e-06	-2.95259e-06	4.01716e-07	3.74594e-06	7.12776e-06	1.25725e-05	1.95681e-05	2.66643e-05	3.37576e-05	3.91066e-05	3.9601e-05	3.5322e-05	2.78633e-05	1.82307e-05	8.53348e-06	1.31478e-06	-2.83826e-06	-4.54729e-06	-4.04508e-06	-1.92861e-06	3.87917e-07	2.3184e-06	3.75189e-06	4.21763e-06	3.96118e-06	3.95814e-06	4.77264e-06	6.20747e-06	7.85629e-06	9.50513e-06	1.10758e-05	1.26828e-05	1.43629e-05	1.62609e-05	1.87831e-05	2.17055e-05	2.41155e-05	2.54598e-05	2.59446e-05
	0.92	-2.64305e-07	3.37114e-07	6.63775e-07	1.50194e-06	3.88916e-06	7.73099e-06	1.16176e-05	1.55358e-05	2.06036e-05	2.63851e-05	3.12014e-05	3.40027e-05	3.3836e-05	3.02045e-05	2.41036e-05	1.68309e-05	9.54497e-06	3.68718e-06	4.58483e-07	-3.90708e-07	3.02577e-07	1.89075e-06	3.57023e-06	4.79754e-06	5.50885e-06	5.66895e-06	5.44722e-06	5.32913e-06	5.70212e-06	6.56245e-06	7.60349e-06	8.73241e-06	1.01237e-05	1.16625e-05	1.31407e-05	1.48777e-05	1.71186e-05	1.94602e-05	2.13627e-05	2.25223e-05	2.29607e-05
	0.93	-2.63623e-07	1.84068e-06	3.85354e-06	5.23306e-06	7.20041e-06	1.11163e-05	1.51959e-05	1.82046e-05	2.1619e-05	2.5881e-05	2.91059e-05	3.03515e-05	2.96431e-05	2.63676e-05	2.11191e-05	1.54019e-05	9.91379e-06	5.42027e-06	3.08579e-06	2.93706e-06	3.95071e-06	5.36541e-06	6.72946e-06	7.50813e-06	7.59208e-06	7.29692e-06	6.86761e-06	6.52111e-06	6.47898e-06	6.80465e-06	7.35708e-06	8.12106e-06	9.2542e-06	1.05601e-05	1.1857e-05	1.34187e-05	1.53339e-05	1.72457e-05	1.88299e-05	1.99013e-05	2.03401e-05
	0.94	-2.64928e-07	3.34348e-06	6.52566e-06	8.44778e-06	1.05343e-05	1.44595e-05	1.83348e-05	2.05304e-05	2.25674e-05	2.53626e-05	2.73517e-05	2.76478e-05	2.64441e-05	2.32381e-05	1.85813e-05	1.39426e-05	9.78689e-06	6.56628e-06	5.24603e-06	5.8308e-06	7.26182e-06	8.76151e-06	9.9471e-06	1.03289e-05	9.87358e-06	9.06285e-06	8.23951e-06	7.55311e-06	7.11997e-06	6.99532e-06	7.12834e-06	7.55688e-06	8.39351e-06	9.43136e-06	1.05113e-05	1.18458e-05	1.34824e-05	1.51156e-05	1.64933e-05	1.74681e-05	1.78841e-05
	0.95	-2.69845e-07	4.86074e-06	9.00269e-06	1.14563e-05	1.3955e-05	1.8058e-05	2.15216e-05	2.26714e-05	2.33399e-05	2.48694e-05	2.59012e-05	2.55146e-05	2.38429e-05	2.05018e-05	1.61902e-05	1.2318e-05	9.21717e-06	7.2141e-06	7.07019e-06	8.55166e-06	1.05292e-05	1.22567e-05	1.33274e-05	1.32963e-05	1.22799e-05	1.08896e-05	9.55709e-06	8.45363e-06	7.64051e-06	7.13155e-06	6.89696e-06	6.99149e-06	7.51186e-06	8.25939e-06	9.07739e-06	1.01703e-05	1.16058e-05	1.30725e-05	1.43009e-05	1.51624e-05	1.55173e-05
	0.96	-2.80421e-07	6.43983e-06	1.1272e-05	1.44097e-05	1.79298e-05	2.24254e-05	2.50278e-05	2.4661e-05	2.38424e-05	2.42852e-05	2.46432e-05	2.37906e-05	2.15607e-05	1.78738e-05	1.3739e-05	1.03204e-05	8.04013e-06	7.38381e-06	8.76684e-06	1.13772e-05	1.40283e-05	1.60815e-05	1.69971e-05	1.64372e-05	1.47869e-05	1.27436e-05	1.07846e-05	9.18675e-06	8.01636e-06	7.20637e-06	6.67996e-06	6.44384e-06	6.59342e-06	6.99583e-06	7.50752e-06	8.37207e-06	9.71647e-06	1.1141e-05	1.22454e-05	1.29277e-05	1.31779e-05
	0.97	-2.81346e-07	7.59151e-06	1.28391e-05	1.76083e-05	2.3575e-05	2.82755e-05	2.88597e-05	2.62708e-05	2.39834e-05	2.34815e-05	2.34819e-05	2.23945e-05	1.9367e-05	1.51722e-05	1.10714e-05	7.61225e-06	5.87299e-06	7.02248e-06	1.05643e-05	1.46616e-05	1.81538e-05	2.0526e-05	2.10538e-05	1.97366e-05	1.73857e-05	1.46322e-05	1.18875e-05	9.65292e-06	8.15206e-06	7.20572e-06	6.55344e-06	6.01149e-06	5.63294e-06	5.52238e-06	5.69302e-06	6.41918e-06	7.84239e-06	9.38774e-06	1.03608e-05	1.07086e-05	1.07881e-05
	0.98	-2.4415e-07	4.37677e-06	1.16456e-05	2.32627e-05	3.42009e-05	3.62782e-05	3.14727e-05	2.69539e-05	2.4288e-05	2.25555e-05	2.21286e-05	2.08797e-05	1.71806e-05	1.27157e-05	7.98438e-06	3.42544e-06	2.20165e-06	6.07087e-06	1.25675e-05	1.89661e-05	2.38369e-05	2.59158e-05	2.5234e-05	2.305e-05	2.01573e-05	1.66726e-05	1.29043e-05	9.63013e-06	7.70572e-06	7.09771e-06	6.78944e-06	6.0112e-06	4.67605e-06	3.45071e-06	3.31078e-06	4.40235e-06	6.14844e-06	7.86467e-06	8.72449e-06	8.52965e-06	8.17124e-06
	0.99	1.00205e-08	-2.22752e-05	3.01448e-06	4.46615e-05	5.58799e-05	4.30805e-05	3.10632e-05	2.41959e-05	2.51568e-05	2.6153e-05	1.83641e-05	1.48856e-05	1.81995e-05	1.33238e-05	1.0975e-06	-3.65817e-06	-1.3221e-06	3.07741e-06	1.33921e-05	2.66538e-05	3.32596e-05	3.21266e-05	2.86038e-05	2.57893e-05	2.34348e-05	1.95937e-05	1.37751e-05	8.62394e-06	6.03782e-06	6.37861e-06	8.23317e-06	7.57266e-06	3.44705e-06	-9.45818e-08	-3.33562e-07	2.42357e-06	5.50991e-06	6.55803e-06	6.84502e-06	7.10039e-06	5.53594e-06
	1	1.29431e-07	1.1736e-06	1.21413e-05	3.02649e-05	4.30608e-05	4.21005e-05	3.38265e-05	2.81048e-05	2.50552e-05	2.20756e-05	1.97337e-05	1.73989e-05	1.42816e-05	1.06712e-05	6.32789e-06	2.71933e-06	3.14114e-06	8.58915e-06	1.66158e-05	2.45597e-05	2.99819e-05	3.11297e-05	2.91835e-05	2.64488e-05	2.35173e-05	1.98814e-05	1.55909e-05	1.15756e-05	9.27923e-06	9.05876e-06	9.31106e-06	8.524e-06	6.51721e-06	4.48584e-06	4.12046e-06	5.54329e-06	7.51597e-06	9.10431e-06	9.74919e-06	9.31181e-06	8.67432e-06
